# Supplementary material for: Validated reference genes for normalization of RT-qPCR in developing organs of wheat to study developmentally/spatio-temporally expressed family genes
Source: Sci Rep. 2025 Jul 2;15:23632. doi: 10.1038/s41598-025-08295-6 (PMC12222547; doi:10.1038/s41598-025-08295-6)
Supplement: Supplementary file 1 — Supplementary Material 1 [file 41598_2025_8295_MOESM1_ESM.xlsx]

## Sheet: Fig. S1
									Sample	Kontesa			Ostka
										A260/ A280	A260/A230		A260/ A280	A260/A230
									Seedling root 1	2.09	2.16		2.04	2.4
									Seedling root 2	2.03	2.19		2	1.88
									Seedling root 3	2.06	2.07		2.02	2.18
									4-week leaf 1	2.06	1.98		2.04	2.17
									4-week leaf 2	2.08	2.21		2.03	2.09
									4-week leaf 3	2.06	2.19		2.04	2.17
									Inflorescence 1	2.14	2.18		2.02	2.06
									Inflorescence 2	1.97	1.81		2.12	2.35
									Inflorescence 3	2.09	2.28		2.11	2.28
									FL Inflorescence 1	2.16	2.22		2.09	2.24
									FL Inflorescence 2	2.19	1.9		2.13	2.35
									FL Inflorescence 3	2.16	1.95		2.19	2.16
									0 DAP 1	2.1	1.91		2.08	2.06
									0 DAP 2	2.15	2		2.09	2.27
									0 DAP 3	2.1	1.87		2.09	1.96
									FL 0 DAP 1	2.04	2.09		2.04	1.6
									FL 0 DAP 2	2.13	1.88		2.08	1.95
									FL 0 DAP 3	2.1	1.99		1.97	2.29
									4 DAP 1	2.13	2.05		2.15	2.27
									4 DAP 2	2.12	2.21		2.14	2.19
									4 DAP 3	2.14	2.2		2.16	2.23
									FL 4 DAP 1	2.12	2.27		2.02	2.1
Fig S1. Gel image showing assesment of genomic DNA (gDNA) contamination in RNA samples - no gDNA conatimination detected (K-: no template, K+: wheat gDNA template, 1-12: RNA samples) (A); and intact RNA samples (B). NanoDrop results for RNA purity (C).									FL 4 DAP 2	2.05	2.31		1.98	2.04
									FL 4 DAP 3	1.98	2.32		2.03	1.94
									7 DAP 1	2.04	2.3		2.09	2.24
									7 DAP 2	2.19	2.18		2.14	2.17
									7 DAP 3	2.12	2.29		2.06	1.99
									FL 7 DAP 1	2.04	2.3		2.08	1.77
									FL 7 DAP 2	2.03	1.71		1.99	1.94
									FL 7 DAP 3	2.01	2.22		1.97	2.29
									14 DAP 1	1.95	2.13		1.9	2.21
									14 DAP 2	1.97	2.01		2.1	2.06
									14 DAP 3	1.95	2.03		2.16	2.05
									FL 14 DAP 1	2.01	2.22		1.98	2.35
									FL 14 DAP 2	1.98	2.19		1.94	2.19
									FL 14 DAP 3	1.98	2.2		1.95	2.28

## Sheet: Table S1
Table S1. Reference genes, melting curves and primers used in this study
Candidate reference gene	Melting curve	Primer (5' - 3')		Amplicon length [bp]	Mean PCR efficiency [LinRegPCR] (Experiment 1)	PCR efficiency (standard curve)	Slope	R^2
		Forward	Reverse
Ref 2	#VALUE!	GCTCTCCAACAACATTGCCAAC	GCTTCTGCCTGTCACATACGC	165	2.084	1.922	-3.524	0.998
Ta3006	#VALUE!	CTGTGGGTCTGTCTAAGAATGCG	CAAGTTGTTGTTTGGAAGGCAGC	266	2.032	1.905	-3.574	1
Actin	#VALUE!	CACACTGGTGTTATGGTAGG	AGAAGGTGTGATGCCAAAT	154	2.037
Ta2776	#VALUE!	CGATTCAGAGCAGCGTATTGTTG	AGTTGGTCGGGTCTCTTCTAAATG	242	2.026
CPD	#VALUE!	CGACTTCTTCTACCAGTGCGT	GGGTTGATCTCTGAAACCCGA	104	2.062
Cyclophilin	#VALUE!	CAGGTCGGGTTGTCATGG	TCCCCTTGTAGTGGAGAGGC	123	2.192
Ta14126	#VALUE!	GAGTCTGCCCACCCATTCGTAA	GACATGCCATAGGTTTCAGCGAC	155	2.067
eF1a	#VALUE!	CAGATTGGCAACGGCTACG	CGGACAGCAAAACGACCAAG	227	2
GAPDH	#VALUE!	TTCAACATCATTCCAAGCAGC	CGTAACCCAAAATGCCCTTG	220	2.152
B-tubulin	#VALUE!	CCATCAGTTGGTTGAGAATGC	CAAAGCTGGGAGTGGTCA	101	2.055

## Sheet: Table S2
Table S2. TaIPT genes, melting curves and primers used in this study
Gene	Melting curve	EnsemblPlants accession number	Primer (5' - 3')		Amplicon length [bp]	PCR efficiency (standard curve)	Slope	R^2
			Forward	Reverse
TaIPT1	#VALUE!	TraesCS5A02G181100 TraesCS5B02G178800 TraesCS5D02G185500	GTTAACACGTTCGGGCTGGT	CTAGGGCAGCAGGTTGATCTTC	231	1.884	-3.634	0.999
TaIPT5	#VALUE!	TraesCS5A02G460000 TraesCS5B02G469600 TraesCS5D02G471100	CCGAGGTGTTCCTCAAGAGC	CATGCTGCATTCTTGGTCCTC	116	1.84	-3.776	1

## Sheet: Table S3
	Table S3. Raw qPCR results in Experiments 1 and 2
Sample	Ref 2								Ta3006								Actin								Ta2776								CPD								Cyclophilin								Ta14126
	Experiment 1				Experiment 2*				Experiment 1				Experiment 2				Experiment 1				Experiment 2				Experiment 1				Experiment 2				Experiment 1				Experiment 2				Experiment 1				Experiment 2				Experiment 1
	Ct	Ct Mean	Ct SD	Biol Ct SD	Ct	Ct Mean	Ct SD	Biol Ct SD	Ct	Ct Mean	Ct SD	Biol Ct SD	Ct	Ct Mean	Ct SD	Biol Ct SD	Ct	Ct Mean	Ct SD	Biol Ct SD	Ct	Ct Mean	Ct SD	Biol Ct SD	Ct	Ct Mean	Ct SD	Biol Ct SD	Ct	Ct Mean	Ct SD	Biol Ct SD	Ct	Ct Mean	Ct SD	Biol Ct SD	Ct	Ct Mean	Ct SD	Biol Ct SD	Ct	Ct Mean	Ct SD	Biol Ct SD	Ct	Ct Mean	Ct SD	Biol Ct SD	Ct
7 DAP 1	20.01	19.9667	0.0368179	0.0328953				0.00833333	25.79	25.8033	0.0984322	0.0713364				0.121667	22.68	22.52	0.155134	0.0572411				0.0366667	22.7	22.76	0.0648074	0.0291018				0.0683333	27.42	27.3367	0.0694422	0.0108866				0.0816667	22.24	22.29	0.100333	0.136816				0.408333	19.06
14D 5	19.92								25.69								22.57								22.73								27.34								22.2								19.05
14D 5	19.97								25.93								22.31								22.85								27.25								22.43								19.03
7 DAP 2	20.07	20.0467	0.0793025		20.16	20.0967	0.0492161		25.89	25.9233	0.100775		25.5	25.62	0.102307		22.63	22.5833	0.0524934		24.23	24.18	0.0355903		22.88	22.83	0.0408248		23.07	23.0033	0.0805536		27.23	27.3233	0.0664998		26.98	27.0567	0.14522		22.56	22.5867	0.0309121		21.91	21.8033	0.0758654		19.04
14D 5	20.13				20.04				25.82				25.61				22.61				24.15				22.78				23.05				27.36				27.26				22.57				21.76				19.08
14D 5	19.94				20.09				26.06				25.75				22.51				24.16				22.83				22.89				27.38				26.93				22.63				21.74				19.1
7 DAP 3	20	20.015	0.015		20.18	20.08	0.0816497		25.76	25.7533	0.0736357		25.34	25.3767	0.0664998		22.56	22.66	0.1		24.22	24.1067	0.0899383		22.89	22.8067	0.0601849		23.34	23.14	0.141657		27.36	27.35	0.00816497		26.79	26.8933	0.139124		22.64	22.5733	0.062361		22.66	22.62	0.0374166		19.09
14D 5	20.03				20.08				25.66				25.47				22.76				24				22.78				23.03				27.34				27.09				22.49				22.63				19.04
14D 5					19.98				25.84				25.32								24.1				22.75				23.05				27.35				26.8				22.59				22.57				19.18
Seedling root 1	19.98	19.9167	0.10403	0.600594	20.42	20.1967	0.179691	0.542322	25.88	25.795	0.085	0.636327	25.45	25.5433	0.0928559	0.810223	21.45	21.48	0.0424264	0.519408	22.45	22.21	0.192007	0.850805	22.31	22.24	0.0616441	0.646531	22.54	22.6133	0.258371	0.833441	25.46	25.4233	0.0817856	0.106539	25.79	25.8233	0.237954	0.123288	22.22	22.3933	0.123648	0.301605	21.38	21.575	0.195	0.643345	19.37
K7	20				20.19				25.71				25.51				21.54				22.2				22.16				22.96				25.5				25.55				22.46								19.25
K7	19.77				19.98								25.67				21.45				21.98				22.25				22.34				25.31				26.13				22.5				21.77
Seedling root 2	21.07	21.1433	0.125521		21.27	21.1767	0.0928559		25.29	25.2333	0.0601849		25.56	25.5867	0.221259		22.29	22.3233	0.0249444		24.35	24.24	0.11		22.89	22.9367	0.111156		23.86	23.7533	0.105304		25.69	25.6667	0.020548		26.04	26.1233	0.0694422		23.08	23.0567	0.0713364		22.83	22.8267	0.0286744		19.64
K9	21.04				21.21				25.15				25.33				22.33								22.83				23.61				25.67				26.12				22.96				22.86				19.58
K9	21.32				21.05				25.26				25.87				22.35				24.13				23.09				23.79				25.64				26.21				23.13				22.79				19.68
Seedling root 3	21.18	21.2333	0.12037		21.53	21.4633	0.0498888		26.71	26.7733	0.149741		27.31	27.2833	0.020548		22.72	22.7267	0.0410961		23.72	23.6333	0.0618241		23.9	23.82	0.0993311		24.75	24.65	0.0725718		25.67	25.6267	0.0329983		25.94	25.9433	0.0286744		23.03	23.0067	0.020548		23.13	23.03	0.0778888		19.65
K12	21.12				21.45				26.98				27.26				22.68				23.6				23.68				24.58				25.59				25.98				22.98				22.94				19.63
K12	21.4				21.41				26.63				27.28				22.78				23.58				23.88				24.62				25.62				25.91				23.01				23.02				19.75
4-week leaf 1	22.09	22.1167	0.0377124	0.0813011				0.105	26.82	26.9567	0.0987702	0.153776				0.0783333	23.36	23.3267	0.0471405	0.37846				0.305	24.41	24.47	0.0848528	0.132171				0.08	27.7	27.78	0.0864099	0.0966986				0.2075	24.07	24.1167	0.0339935	0.171644				0.0466667	20.74
L7	22.09								27								23.36								24.41								27.9								24.13								20.53
L7	22.17								27.05								23.26								24.59								27.74								24.15								20.54
4-week leaf 2	22.21	22.3067	0.0684755		22.61	22.5767	0.0249444		27.21	27.1433	0.0873053		27.16	27.26	0.0725718		23.22	23.3767	0.111455		25.22	25.1067	0.0899383		24.83	24.7867	0.0418994		25.02	25.07	0.0509902		27.84	27.8233	0.0784573		27.98	27.97	0.0616441		24.51	24.53	0.0509902		24.6	24.4733	0.0899383		20.76
L9	22.36				22.57				27.02				27.29				23.44				25				24.73				25.05				27.91				28.04				24.48				24.42				20.66
L9	22.35				22.55				27.2				27.33				23.47				25.1				24.8				25.14				27.72				27.89				24.6				24.4				20.79
4-week leaf 3	22.22	22.16	0.0535413		22.36	22.3667	0.0169967		27.41	27.3333	0.0612826		27.15	27.4167	0.189268		24.21	24.1533	0.0449691		25.69	25.7167	0.140079		24.55	24.6867	0.140554		25.26	25.23	0.0496655		27.85	28.0033	0.122565		27.57	27.555	0.015		24.28	24.2567	0.020548		24.48	24.38	0.0748331		20.75
L12	22.17				22.35				27.26				27.53				24.1				25.56				24.63				25.27				28.01				27.54				24.26				24.36				20.56
L12	22.09				22.39				27.33				27.57				24.15				25.9				24.88				25.16				28.15								24.23				24.3				20.66
14 DAP 1					23.52	23.3967	0.0895669	0.38309					30.38	30.36	0.0163299	0.906084					28.34	28.2867	0.0974109	0.995203					28.69	28.63	0.0778888	0.955758					32.28	32.2633	0.0235702	1.04988					25.86	25.82	0.133666	0.888804
14D 5					23.31								30.36								28.37								28.68								32.28								25.64
14D 5					23.36								30.34								28.15								28.52								32.23								25.96
14 DAP 2					22.83	22.8233	0.0169967						28.16	28.36	0.209921						26.72	26.4933	0.160278						26.53	26.4667	0.0967241						29.46	29.79	0.265456						24.39	24.4033	0.0659966
14D 5					22.84								28.27								26.38								26.54								29.8								24.33
14D 5					22.8								28.65								26.38								26.33								30.11								24.49
14 DAP 3					22.5	22.4667	0.0402768						28.63	28.5267	0.118977						25.87	25.96	0.09						26.85	26.7733	0.108423						30.43	30.4167	0.0262467						23.95	23.68	0.192007
14D 5					22.49								28.36																26.85								30.38								23.52
14D 5					22.41								28.59								26.05								26.62								30.44								23.57
FL 14 DAP 1					23.48	23.2467	0.200721	0.215412					28.29	28.4033	0.204179	0.0877285					28.89	28.75	0.219545	0.944708					26.65	26.6967	0.0590668	0.405118					29.04	29.0267	0.0903081	0.176396					25.16	24.9967	0.115566	0.412053
LF33					23.27								28.23								28.92								26.66								29.13								24.91
LF33					22.99								28.69								28.44								26.78								28.91								24.92
FL 14 DAP 2					23.08	23.0433	0.0329983						28.76	28.38	0.274712						27.55	27.5433	0.383782						26.55	26.47	0.0864099						28.83	28.775	0.055						24.5	24.43	0.0509902
LF33					23.05								28.12								27.07								26.51								28.72								24.41
LF33					23								28.26								28.01								26.35																24.38
FL 14 DAP 3					22.94	22.7233	0.2585						28.41	28.2067	0.17632						26.91	26.4367	0.392032						25.48	25.7467	0.188739							29.205	0.035						24.04	23.99	0.0852447
LF33					22.36								28.23								26.45								25.89								29.17								24.06
LF33					22.87								27.98								25.95								25.87								29.24								23.87
[truncated: 15 more columns]

## Sheet: Table S4
Table S4. Gene stability values calculated by the different algorithms in Experiments 1 and 2
Experiment	Rank	NormFinder		BestKeeper		geNorm		RefFinder weighed rank
		Gene	Stability	Gene	std dev [± CP]	Gene	Stability	Gene	Geomean
1	1	Ta2776	0.0162044	Actin	0.54963	Cyclophilin	0.245	Ta2776	1.5
	2	eF1a	0.0194192	Ta14126	0.603704	Ta14126	0.267	Cyclophilin	2
	3	Ta14126	0.0194702	Ta3006	0.666667	Ref2	0.287	Ta3006	3.22
	4	Cyclophilin	0.0195475	Cyclophilin	0.733333	Ta2776	0.31	Actin	3.76
	5	Ref2	0.0201387	Ta2776	0.852428	Ta3006	0.38	Ta14126	3.87
	6	Actin	0.028268	Ref2	0.891728	Actin	0.424	eF1a	5.63
	7	Ta3006	0.0311256	CPD	0.902469	eF1a	0.473	Ref2	5.96
	8	GAPDH	0.035941	eF1a	1.16016	CPD	0.6	GAPDH	7.97
	9	CPD	0.0417192	GAPDH	1.48395	GAPDH	0.694	CPD	8.13
	10	B-tubulin	0.0863367	B-tubulin	3.27531	B-tubulin	1.127	B-tubulin	10
2	1	Ta3006	0.0136317	Cyclophilin	1.02	Ref2	0.46	Ta2776	1.41
	2	Ta2776	0.0138696	Ref2	1.05	Cyclophilin	0.475	Ta3006	1.86
	3	Ref2	0.0196914	Ta3006	1.2	Ta3006	0.513	Ref2	2.45
	4	Cyclophilin	0.0215528	Ta2776	1.43	Ta2776	0.535	Cyclophilin	3.13
	5	Actin	0.025296	Actin	1.55	Actin	0.645	Actin	5
	6	CPD	0.0302475	CPD	1.56	CPD	0.739	CPD	6

## Sheet: Table S5
Table S5. Raw qPCR results in Experiment 3
	Kontesa										Ostka
Sample	RNA purity		Ref2				Ta3006				RNA purity		Ref2				Ta3006
	A260/ A280	A260/A230	Ct	Ct Mean	Ct SD	Biol Ct SD	Ct	Ct Mean	Ct SD	Biol Ct SD	A260/ A280	A260/A230	Ct	Ct Mean	Ct SD	Biol Ct SD	Ct	Ct Mean	Ct SD	Biol Ct SD
Seedling root 1	2,09	2,16	19.54	19.5433	0.0449691	0.34795	26.12	26.1567	0.0518545	0.284947	20,4	2,40	20.35	20.3633	0.0579272	0.576299	26.39	26.3833	0.0329983	0.562595
K7			19.6				26.23						20.44				26.42
K7			19.49				26.12						20.3				26.34
Seedling root 2	2,03	2,19	20.24	20.3067	0.0679869		26.62	26.6833	0.046428		2,00	1,88	21.5	21.5233	0.0555778		26.48	26.53	0.0355903
K9			20.4				26.73						21.6				26.56
K9			20.28				26.7						21.47				26.55
Seedling root 3	2,06	2,07	19.53	19.5967	0.0471405		25.94	26.0233	0.0601849		2,02	2,18	21.65	21.64	0.01		27.69	27.6433	0.0590668
K12			19.63				26.05						21.63				27.68
K12			19.63				26.08										27.56
4-week leaf 1	2,06	1,98	23.19	23.1967	0.0329983	0.166006	28.25	28.2433	0.00942809	0.110967	2,04	2,17	22.29	22.305	0.015	0.157658	27.39	27.465	0.075	0.300398
L7			23.24				28.25						22.32				27.54
L7			23.16				28.23
4-week leaf 2	2,08	2,21	22.81	22.7967	0.0188562		27.98	28.0533	0.0524934		2,03	2,09	22.7	22.6767	0.0555778		27.92	27.91	0.118603
L9			22.77				28.1						22.6				28.05
L9			22.81				28.08						22.73				27.76
4-week leaf 3	2,06	2,19	23.02	23.06	0.0374166		28.23	28.3167	0.0956847		2,04	2,17	22.44	22.4	0.0637704		28.21	28.195	0.015
L12			23.05				28.45						22.45				28.18
L12			23.11				28.27						22.31
Inflorescence 1	2,14	2,18	19.8	19.8333	0.0235702	1.67077	25.02	25.0767	0.054365	2.56052	2,02	2,06	19.91	19.84	0.0787401	0.106145		25.335	0.005	0.125686
kwiatostan			19.85				25.15						19.88				25.33
kwiatostan			19.85				25.06						19.73				25.34
Inflorescence 2 *	1,97	1,81	23.39	23.4733	0.0601849		30.72	30.5133	0.146135		2,12	2,35	20.07	20.1	0.03		25.65	25.6333	0.0124722
kwiatostan			23.5				30.41						20.13				25.63
kwiatostan			23.53				30.41										25.62
Inflorescence 3	2,09	2,28	19.98	20.0333	0.0555778		25.16	25.0867	0.0573488		2,11	2,28	19.92	19.97	0.0454606		25.57	25.55	0.02
kwiatostan			20.11				25.08						19.96
kwiatostan			20.01				25.02						20.03				25.53
FL Inflorescence 1	2,16	2,22	23.35	23.38	0.0244949	0.176824	28.1	28.0333	0.0531246	0.22804	2,09	2,24	23.7	23.725	0.025	0.315443	28.76	28.76	0.00816497	0.509861
LF KW			23.38				28.03						23.75				28.75
LF KW			23.41				27.97										28.77
FL Inflorescence 2	2,19	1,90	23.07	23.12	0.0509902		27.63	27.5967	0.0286744		2,13	2,35		23.305	0.095		28.57	28.6633	0.0736357
LF KW			23.1				27.6						23.21				28.67
LF KW			23.19				27.56						23.4				28.75
FL Inflorescence 3	2,16	1,95	22.96	22.95	0.0697615		27.54	27.5133	0.0758654		2,19	2,16	22.89	22.9533	0.0531246		27.54	27.6333	0.0736357
LF KW			23.03				27.41						22.95				27.64
LF KW			22.86				27.59						23.02				27.72
0 DAP 1	2,1	1,91	20.61	20.73	0.094163	0.241258	26.79	26.75	0.0326599	0.196268	2,08	2,06	20.83	20.94	0.0828654	0.251075	26.86	26.9333	0.0771722	0.117744
0 DAP			20.74				26.71						20.96				27.04
0 DAP			20.84				26.75						21.03				26.9
0 DAP 2	2,15	2,00		20.95	0.04		26.61	26.5333	0.054365		2,09	2,27		21.025	0.025			26.645	0.025
0 DAP			20.99				26.5						21				26.67
0 DAP			20.91				26.49						21.05				26.62
0 DAP 3	2,1	1,87	21.36	21.315	0.045		27.03	27.0133	0.0703957		2,09	1,96	20.41	20.455	0.045		26.74	26.7833	0.0368179
0 DAP			21.27				26.92										26.83
0 DAP							27.09						20.5				26.78
FL 0 DAP 1	2,04	2,09	21.98	22.03	0.0408248	0.182297	27.04	27.1067	0.0573488	0.101337	2,04	1,60	22.02	22.0833	0.0531246	0.080477	27.08	27.1133	0.0249444	0.256708
LF 0 DAP			22.03				27.1						22.08				27.12
LF 0 DAP			22.08				27.18						22.15				27.14
FL 0 DAP 2	2,13	1,88	22.33	22.42	0.0648074		27.13	27.15	0.0355903		2,08	1,95		22.17	0.02		26.84	26.8733	0.0402768
LF 0 DAP			22.45				27.12						22.19				26.93
LF 0 DAP			22.48				27.2						22.15				26.85
FL 0 DAP 3	2,10	1,99	22.39	22.4133	0.0402768		27.3	27.34	0.0787401		1,97	2,29		22.28	0.04		27.52	27.4967	0.0478423
LF 0 DAP			22.47				27.27						22.24				27.43
LF 0 DAP			22.38				27.45						22.32				27.54
4 DAP 1	2,13	2,05	20.48	20.5467	0.0498888	0.142921	26.95	26.9533	0.0612826	0.286748	2,15	2,27	20.68	20.61	0.0571548	0.169232	26.7	26.67	0.03	0.23101
			20.56				26.88						20.54				26.64
			20.6				27.03						20.61
4 DAP 2	2,12	2,21	20.35	20.365	0.015		26.37	26.3	0.0787401		2,14	2,19	20.58	20.6933	0.0899383		26.58	26.5767	0.134743
4 DAP			20.38				26.34						20.7				26.41
4 DAP							26.19						20.8				26.74
4 DAP 3	2,14	2,20	20.7	20.715	0.015		26.43	26.4033	0.0917727		2,16	2,23	20.23	20.3	0.07		26.16	26.14	0.02
4 DAP			20.73				26.5
4 DAP							26.28						20.37				26.12
FL 4 DAP 1	2,12	2,27	23.44	23.4933	0.0498888	0.397066	28.89	28.9233	0.0402768	0.532808	2,02	2,10	22.37	22.4167	0.0410961	0.138626	26.94	27.0067	0.0478423	0.152809
LF 4 DAP			23.48				28.9						22.41				27.03
LF 4 DAP			23.56				28.98						22.47				27.05
FL 4 DAP 2	2,05	2,31	23.04	23.07	0.0424264		28.48	28.4033	0.122837		1,98	2,04	22.07	22.1467	0.0555778		27.25	27.2167	0.0235702
LF 4 DAP			23.13				28.23						22.17				27.2
LF 4 DAP			23.04				28.5						22.2				27.2
FL 4 DAP 3	1,98	2,32	22.45	22.5233	0.0573488		27.54	27.6267	0.115566		2,03	1,94	22.09	22.1033	0.00942809		26.8	26.8433	0.0418994
LF 4 DAP			22.59				27.55						22.11				26.9
LF 4 DAP			22.53				27.79						22.11				26.83
7 DAP 1	2,04	2,30	20.45	20.425	0.025	0.105681	26.18	26.1	0.0748331	0.203106	2,09	2,24	20.46	20.54	0.08	0.0612826	26.49	26.5167	0.0249444	0.143226
14D 5							26										26.51
14D 5			20.4				26.12						20.62				26.55
7 DAP 2	2,19	2,18	20.17	20.2467	0.0703957		26.33	26.3233	0.0654896		2,14	2,17	20.3	20.39	0.0778888		26.61	26.6433	0.0402768
14D 5			20.23				26.24						20.38				26.62
14D 5			20.34				26.4						20.49				26.7
7 DAP 3	2,12	2,29	20.21	20.1733	0.0385861		25.88	25.8267	0.0684755		2,06	1,99	20.51	20.47	0.04		26.21	26.2967	0.0694422
14D 5			20.12				25.73										26.3
14D 5			20.19				25.87						20.43				26.38
FL 7 DAP 1	2,04	2,30	22.25	22.2467	0.0124722	0.0643486	26.68	26.6267	0.0449691	0.174464	2,08	1,77	22.56	22.4	0.130639	0.36783	26.89	26.8367	0.0684755	0.889612
LF 7 DAP			22.23				26.63						22.4				26.88
LF 7 DAP			22.26				26.57						22.24				26.74
FL 7 DAP 2	2,03	1,71	22.31	22.2233	0.0618241		26.91	26.94	0.0496655		1,99	1,94	22.34	22.3133	0.020548		27.47	27.5033	0.0471405
LF 7 DAP			22.19				27.01						22.29				27.57
LF 7 DAP			22.17				26.9						22.31				27.47
FL 7 DAP 3	2,01	2,22	22.09	22.1	0.01		27.03	27.035	0.005		1,97	2,29	23.18	23.1333	0.0329983		29.01	28.9667	0.0834
LF 7 DAP			22.11										23.11				29.04
LF 7 DAP							27.04						23.11				28.85
14 DAP 1	1,95	2,13		23.375	0.035	0.593275	30.13	30.22	0.0697615	0.792047	1,90	2,21	24.02	24.045	0.025	0.684755	31.07	31.3233	0.20822	0.889921
14D 5			23.34				30.23						24.07				31.32
14D 5			23.41				30.3										31.58
14 DAP 2	1,97	2,01	23.24	23.28	0.04			30.745	0.025		2,10	2,06		22.645	0.015			29.365	0.005
14D 5							30.77						22.63				29.37
14D 5			23.32				30.72						22.66				29.36
14 DAP 3	1,95	2,03	24.48	24.5833	0.074087		32.22	32.1	0.148997		2,16	2,05		22.545	0.085			29.515	0.035
14D 5			24.65				31.89						22.46				29.48
14D 5			24.62				32.19						22.63				29.55
FL 14 DAP 1	2,01	2,22	22.44	22.4133	0.0601849	0.257931	27.93	28	0.106145	0.632481	1,98	2,35	23.74	23.75	0.094163	0.333404	29.33	29.415	0.085	0.223022
LF33			22.47				28.15						23.87				29.5
LF33			22.33				27.92						23.64
FL 14 DAP 2	1,98	2,19	22.46	22.3867	0.0659966		28.03	28.01	0.0432049		1,94	2,19	23.39	23.34	0.0571548			29.11	0.02
LF33			22.4				28.05						23.37				29.09
LF33			22.3				27.95						23.26				29.13
FL 14 DAP 3	1,98	2,20	21.93	21.8533	0.0555778		26.66	26.6633	0.0286744		1,95	2,28	22.87	22.9333	0.063421		28.85	28.87	0.0432049
LF33			21.83				26.7						22.91				28.83
LF33			21.8				26.63						23.02				28.93
* Failed cv. Kontesa inflorescence sample excluded from the analysis

## Sheet: Table S6
Table S6. Raw qPCR results and absolute value normalization in TaIPT genes expression analysis
TaIPT1												TaIPT5
	qPCR results			Absolute values			Normalization to Ref 2 and Ta3006		Normalization to Ref 2	Normalization to Ta3006			qPCR results			Absolute values			Normalization to Ref 2 and Ta3006		Normalization to Ref 2	Normalization to Ta3006
Tissue	Ct Mean	Ct SD	Biol Ct SD	TaIPT1	Ref2	Ta3006	Normalization Factor [NF]	TaIPT1 / NF	TaIPT1 / Ref 2	TaIPT1 / Ta3006		Tissue	Ct Mean	Ct SD	Biol Ct SD	TaIPT5	Ref2	Ta3006	Normalization Factor [NF]	TaIPT5 / NF	TaIPT5 / Ref 2	TaIPT5 / Ta3006
Seedling root				0	316987	7479.83						Seedling root	30.7967	0.159234	0.676578	1195.67	295020	5768.42	41252.9	0.0289839	0.00405285	0.207279
Seedling root				0	153353	8666.09						Seedling root	32.4367	0.160485		439.824	138247	5248.51	26936.8	0.016328	0.00318144	0.0837997
Seedling root				0	140281	2966.08						Seedling root	31.8233	0.174611		639.976	128019	2562.89	18113.5	0.0353315	0.00499908	0.249709
4-week leaf				0	87846.7	3484.23						4-week leaf	34.76	0.245357	0.104928	107.357	82904.7	2876.18	15441.8	0.00695236	0.00129494	0.0373262
4-week leaf				0	69493.4	2667.68						4-week leaf	34.97	0.459202		112.956	65069.8	2163.07	11863.8	0.00952101	0.00173592	0.0522201
4-week leaf				0	78092.7	2324.07						4-week leaf	34.7367	0.314572		109.713	77979.6	1795.05	11831.2	0.00927315	0.00140694	0.0611194
Inflorescence				0	401983	15352.1						Inflorescence	37.66	0.48	0.540456	18.8925	415555	11331.4	68620.8	0.000275317	4.54633e-05	0.00166727
Inflorescence				0	339820	13082.6						Inflorescence	36.3833	0.474857		48.3858	350228	9350.22	57225.1	0.000845534	0.000138155	0.00517483
Inflorescence				0	366585	12342.9						Inflorescence	37.325	0.165		22.3284	381372	9866.44	61341.5	0.000364002	5.85476e-05	0.00226307
FL Inflorescence				0	38680.4	1501.33						FL Inflorescence	35.3733	0.196016	0.46659	73.542	32784.2	1247.32	6394.71	0.0115004	0.00224321	0.0589602
FL Inflorescence				0	47459.4	1526.31						FL Inflorescence	34.9567	0.20548		94.9088	43214.2	1328.95	7578.22	0.0125239	0.00219624	0.0714165
FL Inflorescence				0	59267	2863.65						FL Inflorescence	36.0867	0.054365		47.299	54305.4	2580.48	11837.8	0.00399558	0.000870981	0.0183295
0 DAP	30.2533	0.0498888	0.189157	546.171	192541	5887.6	33669	0.0162218	0.00283665	0.0927663		0 DAP	31.9767	0.159234	0.686008	582.193	202555	4051.36	28646.5	0.0203233	0.00287425	0.143703
0 DAP	30.02	0.0355903		633.039	216019	5227.87	33605.3	0.0188375	0.00293048	0.121089		0 DAP	30.8633	0.127105		1146.09	191355	4873.05	30536.6	0.0375318	0.00598935	0.23519
0 DAP	30.4833	0.074087		472.387	235615	5732	36749.8	0.0128541	0.00200491	0.0824122		0 DAP	30.33	0.0454606		1582.41	277791	4458.22	35191.6	0.0449655	0.00569641	0.354942
FL 0 DAP				0	93371.9	3884.91						FL 0 DAP	33.8133	0.167597	0.421387	190.06	95878.6	3603.81	18588.4	0.0102247	0.0019823	0.0527386
FL 0 DAP				0	93164.8	4828.79						FL 0 DAP	34.725	0.025		108.461	90553.3	4207.29	19518.8	0.00555673	0.00119776	0.0257792
FL 0 DAP				0	89806.7	3322.12						FL 0 DAP	33.85	0.094163		185.207	84294.8	2816.16	15407.4	0.0120207	0.00219713	0.0657658
4 DAP	30.2367	0.106249	0.56527	552.943	267499	6346.27	41202.2	0.0134202	0.00206709	0.0871288		4 DAP	32.9533	0.151731	0.0449691	320.855	251101	4795.47	34700.8	0.00924633	0.00127779	0.066908
4 DAP	31.615	0.045		230.456	253433	6073.86	39234.1	0.00587386	0.000909336	0.0379422		4 DAP	33.0633	0.0703957		299.009	238040	5110.94	34879.9	0.00857253	0.00125613	0.0585037
4 DAP	31.04	0.02		331.645	306739	6863.74	45884.4	0.00722784	0.0010812	0.0483184		4 DAP	33.0133	0.0928559		308.47	307587	6746.51	45553.7	0.00677158	0.00100287	0.045723
FL 4 DAP				0	83363.2	4545.54						FL 4 DAP	34.94	0.104243	0.45581	95.3166	77095.2	3861.52	17254.1	0.00552428	0.00123635	0.0246837
FL 4 DAP				0	99288.2	3835.12						FL 4 DAP	35.0733	0.398776		103.878	91997.6	3371.66	17612.1	0.0058981	0.00112913	0.0308091
FL 4 DAP				0	94783.1	4685.53						FL 4 DAP	34.0467	0.257725		166.101	94578.7	4289.52	20141.9	0.00824653	0.00175622	0.0387225
7 DAP	33.2067	0.0235702	1.86905	84.0361	270544	6834.71	43001	0.00195428	0.000310619	0.0122955		7 DAP	33.66	0.04	1.07231	207.681	263029	5293.08	37312.6	0.00556597	0.000789575	0.0392363
7 DAP	35.84	0.05		15.8489	296250	6489.21	43845.5	0.000361471	5.34983e-05	0.00244234		7 DAP	31.49	0.147196		782.927	290092	4879.29	37622.4	0.0208102	0.00269889	0.160459
7 DAP	31.28	0.01		284.842	310915	7241.97	47451.5	0.00600281	0.000916141	0.0393321		7 DAP	33.8567	0.261321		186.496	275056	6104.4	40976.3	0.00455131	0.000678027	0.0305511
FL 7 DAP				0	80215	5217.21						FL 7 DAP	34.1667	0.15456	0.634971	153.127	78195.4	4310.66	18359.6	0.00834046	0.00195826	0.0355229
FL 7 DAP				0	87450	3203.89						FL 7 DAP	32.8033	0.0956847		350.66	82458	2804.03	15205.8	0.023061	0.00425259	0.125056
FL 7 DAP				0	49636.4	1262.84						FL 7 DAP	32.8367	0.24797		347.038	48261.9	1093.4	7264.27	0.0477733	0.00719073	0.317393
14 DAP				0	29348.8	400.587						14 DAP	36.9633	0.367091	0.694369	28.4174	26598.6	241.351	2533.69	0.0112158	0.00106838	0.117743
14 DAP				0	76419.7	1106.74						14 DAP	35.27	0.27		78.8406	66389.3	844.685	7488.53	0.0105282	0.00118755	0.0933372
14 DAP				0	83554.6	1066.13						14 DAP	36.255	0.175		42.9042	70978	767.067	7378.68	0.00581462	0.000604472	0.0559328
FL 14 DAP				0	36171	898.069						FL 14 DAP	34.6367	0.370615	0.258256	134.265	32309.6	819.132	5144.5	0.0260988	0.00415558	0.163912
FL 14 DAP				0	46002.6	1165.87						FL 14 DAP	34.53	0.175689		122.842	42185.5	995.583	6480.68	0.0189551	0.00291194	0.123387
FL 14 DAP				0	53694.1	1503.56						FL 14 DAP	34.0433	0.140079		164.947	55033.5	1162.41	7998.23	0.0206229	0.00299721	0.1419
